# Supplementary material for: Predictive vs. Flow-Derived Haemodynamic Monitoring in Major Abdominal Surgery: Associations with Intraoperative Hypotension and Postoperative Outcomes
Source: Med Sci (Basel). 2026 Apr 24;14(2):210. doi: 10.3390/medsci14020210 (PMC13214612; doi:10.3390/medsci14020210)
Supplement: Supplementary file 1 [file medsci-14-00210-s001.zip]

Archive with 1 entries (1 files):
- medsci-4228475-supplementary.xlsx
