# Supplementary material for: Predictive vs. Flow-Derived Haemodynamic Monitoring in Major Abdominal Surgery: Associations with Intraoperative Hypotension and Postoperative Outcomes
Source: Med Sci (Basel). 2026 Apr 24;14(2):210. doi: 10.3390/medsci14020210 (PMC13214612; doi:10.3390/medsci14020210)
Supplement: Supplementary file 1 [file medsci-14-00210-s001.zip › medsci-4228475-supplementary.xlsx]

## Sheet: Figure S1
	Figure S1. Directed acyclic graph (DAG) illustrating assumed causal relationships between haemodynamic monitoring strategy, intraoperative hypotension, and postoperative outcomes.

## Sheet: Table S1
	Table S1. Baseline, intraoperative and postoperative characteristics stratified by surgical approach (open vs. laparoscopic).
		Open (n=62)							Laparoscopic (n=39)
			HPI monitoring (n=28)		Vigileo/FloTrac monitoring (n=34)		p-value*			HPI monitoring (n=21)		Vigileo/FloTrac monitoring (n=18)		p-value*
	Baseline characteristics
	Age (years)		66.6 ± 7.9		63.6 ± 11.7		0.388			60.2 ± 17.3		69.1 ± 11.2		0.071
	Sex (male:female)		17:11		20:14		0.88			16:5		14:4		1
	BMI (kg/m2)		26.1 ± 3.9		25.9 ± 4.6		0.994			26.1 ± 4.5		24.9 ± 3.8		0.582
	Diabetes (%)		21.4		32.4		0.337			14.3		33.3		0.255
	Hypertension (%)		53.6		55.9		0.856			47.6		44.4		0.843
	ACE inhibitors or ARBs (%)		42.9		47.1		0.741			33.3		50		0.291
	Beta-blockers (%)		25		14.7		0.307			14.3		22.2		0.682
	Hemoglobin (g/dL)		12.9 ± 2.1		13.2 ± 1.7		0.708			13.4 ± 1.9		13.7 ± 1.4		0.583
	Creatinine (mg/dL)		0.8 ± 0.2		0.8 ± 0.2		0.432			0.8 ± 0.2		0.9 ± 0.2		0.338
	eGFR (mL/min/1.73 m²)		87.2 ± 14.6		92.2 ± 17.6		0.267			93.5 ± 20.0		81.9 ± 18.0		0.088
	Chronic renal insuficiency (%)		3.6		0		0.452			4.8		11.1		0.586
	ASA (I:II:III)		1:10:17		2:11:21		1			3:11:7		1:5:12		0.135
	Previous vascular events (%)		35.7		44.1		0.502			23.8		38.9		0.309
	Previous disease (vascular, respiratory, renal and neurological diseases) (%)		71.4		79.4		0.465			61.9		88.9		0.074
	Intraoperative characteristics
	Type of surgery (pancreatic:hepatic:gastric)		11:7:10		12:12:10		0.657			2:9:10		5:4:9		0.245
	Surgical approach (open:laparoscopic)		28:0		34:0		1			0:21		0:18		1
	General anaesthesia type (desflurane:sevoflurane:propofol)		19:1:8		22:5:6		0.272			12:3:6		9:2:7		0.903
	Epidural catheter use (%)		0.7		0.6		0.302			0.1		0.4		0.477
	Estimated bleeding (low:moderate:severe)		16:6:6		14:18:2		0.023			19:2:0		15:3:0		0.647
	Surgical complications (%)		35.7		35.3		0.973			23.8		55.6		0.042
	Hypotension events (n)		4.6 ± 5.2		5.8 ± 5.1		0.234			2.3 ± 2.5		5.9 ± 5.1		0.032
	Total hypotension time (minutes)		21.3 ± 22.4		31.5 ± 29.6		0.194			11.4 ± 15.7		38.6 ± 30.8		0.007
	Postoperative characteristics
	Vascular complications (%)		10.7		23.5		0.317			9.5		33.3		0.11
	Respiratory complications (%)		21.4		17.6		0.708			23.8		50		0.089
	Neurological complications (%)		17.9		20.6		0.786			23.8		22.2		1
	Hospital stay (days)		15.0 ± 11.8		13.0 ± 8.3		0.62			9.8 ± 6.3		13.7 ± 12.9		0.429
	Continuous data are presented as mean ± standard deviation and categorical data are presented as percentage. BMI: Body Mass Index; ASA: American Society of Anesthesiologists physical status classification; ACE: Angiotensin-Converting Enzyme; ARB: Angiotensin Receptor Blocker; eGFR: estimated Glomerular Filtration Rate; HPI: Hypotension Prediction Index. *p-values were calculated using Student’s t…

## Sheet: Table S2
	Table S2. Baseline, intraoperative and postoperative characteristics stratified by surgery type (pancreatic, hepatic, gastric).
			Pancreatic (n=30)						Hepatic (n=32)						Gastric (n=39)
			HPI monitoring (n=13)		Vigileo/FloTrac monitoring (n=17)		p-value*		HPI monitoring (n=16)		Vigileo/FloTrac monitoring (n=16)		p-value*		HPI monitoring (n=20)		Vigileo/FloTrac monitoring (n=19)		p-value*
	Baseline characteristics
	Age (years)		65.9 ± 9.1		63.5 ± 11.0		0.66		63.3 ± 15.8		65.8 ± 12.2		0.792		63.1 ± 13.3		67.1 ± 12.4		0.267
	Sex (male:female)		8:5		12:5		0.705		10:6		9:7		0.719		15:5		13:6		0.648
	BMI (kg/m2)		26.3 ± 3.7		25.5 ± 5.3		0.57		26.1 ± 4.7		27.4 ± 3.2		0.222		26.0 ± 4.1		24.0 ± 3.7		0.262
	Diabetes (%)		38.5		41.2		0.88		12.5		18.8		1		10		36.8		0.065
	Hypertension (%)		61.5		41.2		0.269		62.5		43.8		0.288		35		68.4		0.037
	ACE inhibitors or ARBs (%)		53.8		29.4		0.176		50		43.8		0.723		20		68.4		0.002
	Beta-blockers (%)		30.8		17.6		0.666		12.5		6.3		1		20		26.3		0.716
	Hemoglobin (g/dL)		13.3 ± 2.2		13.1 ± 1.8		0.754		12.9 ± 2.3		14.3 ± 1.6		0.122		13.0 ± 1.7		12.8 ± 0.9		0.431
	Creatinine (mg/dL)		0.8 ± 0.2		0.9 ± 0.3		0.544		0.8 ± 0.2		0.8 ± 0.2		0.925		0.8 ± 0.2		0.8 ± 0.2		0.473
	eGFR (mL/min/1.73 m²)		88.4 ± 16.6		85.5 ± 24.2		0.837		88.7 ± 18.4		88.0 ± 14.06		0.867		92.0 ± 17.3		92.0 ± 15.4		1
	Chronic renal insuficiency (%)		7.7		5.9		1		6.3		0		1		0		5.3		0.487
	ASA (I:II:III)		1:4:8		0:4:13		0.526		2:7:7		2:5:9		0.881		1:10:9		1:7:11		0.037
	Previous vascular events (%)		30.8		47.1		0.367		31.3		37.5		0.71		30		42.1		0.431
	Previous disease (vascular, respiratory, renal and neurological diseases) (%)		69.2		100		0.026		62.5		62.5		1		70		84.2		0.451
	Intraoperative characteristics
	General anaesthesia type (desflurane:sevoflurane: propofol)		10:1:2		12:3:2		0.85		13:1:2		9:2:5		0.392		8:2:10		10:2:6		0.66
	Epidural catheter use (%)		0.846		0.765		0.672		0.375		0.313		0.71		0.5		0.526		0.869
	Surgical approach (open:laparoscopic)		11:2		12:5		0.427		7:9		12:4		0.072		10:10		10:9		0.869
	Estimated bleeding (low: moderate:severe)		7:3:3		6:10:1		0.125		13:3:0		8:7:1		0.14		15:2:3		15:4:0		0.254
	Surgical complications (%)		53.8		70.6		0.454		31.3		18.8		0.685		15		0		0.155
	Hypotension events (n)		4.6 ± 6.7		6.2 ± 3.7		0.061		2.7 ± 2.4		7.6 ± 6.8		0.07		3.7 ± 3.8		4.0 ± 4.2		0.751
	Total hypotension time (minutes)		19.5 ± 25.0		34.5 ± 27.8		0.115		11.4 ± 14.7		42.3 ± 36.9		0.018		19.8 ± 20.7		26.7 ± 25.4		0.353
	Postoperative characteristics
	Vascular complications (%)		7.7		23.5		0.355		0		37.5		0.018		20		21.1		1
	Respiratory complications (%)		30.8		23.5		0.698		18.8		18.8		1		20		42.1		0.135
	Neurological complications (%)		23.1		17.6		1		12.5		25		0.654		25		21.1		1
	Hospital stay (days)		18.2 ± 14.2		12.7 ± 6.6		0.425		11.4 ± 9.1		9.3 ± 7.5		0.748		10.4 ± 5.9		17.1 ± 13.0		0.132
	Continuous data are presented as mean ± standard deviation and categorical data are presented as percentage. BMI: Body Mass Index; ASA: American Society of Anesthesiologists physical status classification; ACE: Angiotensin-Converting Enzyme; ARB: Angiotensin Receptor Blocker; eGFR: estimated Glomerular Filtration Rate; HPI: Hypotension Prediction Index. *p-values were calculated using Student’s t…

## Sheet: Table S3
	Table S3. Baseline, intraoperative and postoperative characteristics stratified by type of anaesthesia (sevoflurane, propofol, desflurane).
			Sevofluorane (n=11)						Propofol (n=27)						Desflurane (n=62)
			HPI monitoring (n=4)		Vigileo/FloTrac monitoring (n=7)		p-value*		HPI monitoring (n=14)		Vigileo/FloTrac monitoring (n=13)		p-value*		HPI monitoring (n=31)		Vigileo/FloTrac monitoring (n=31)		p-value*
	Baseline characteristics
	Age (years)		52.3 ± 25.5		67.3 ± 12.3		0.449		61.2 ± 13.1		63.5 ± 13.9		0.68		65.6 ± 10.2		65.6 ± 11.0		0.767
	Sex (male:female)		4:0		5:2		0.491		9:5		11:2		0.385		20:11		18:13		0.602
	BMI (kg/m2)		23.6 ± 2.4		21.1 ± 2.7		0.11		26.1 ± 6.0		24.3 ± 2.7		0.885		26.5 ± 3.2		27.2 ± 4.4		0.334
	Diabetes (%)		25		14.3		1		21.4		23.1		1		16.1		38.7		0.046
	Hypertension (%)		25		42.9		1		42.9		38.5		0.816		58.1		58.1		1
	ACE inhibitors or ARBs (%)		25		42.9		1		14.3		38.5		0.209		51.6		51.6		1
	Beta-blockers (%)		25		14.3		1		28.6		15.4		0.648		16.1		16.1		1
	Hemoglobin (g/dL)		13.6 ± 2.1		12.6 ± 1.4		0.527		12.9 ± 2.0		13.3 ± 1.8		0.789		13.1 ± 2.1		13.6 ± 1.5		0.371
	Creatinine (mg/dL)		0.8 ± 0.2		0.6 ± 0.2		0.11		0.8 ± 0.2		0.8 ± 0.2		0.734		0.8 ± 0.2		0.9 ± 0.2		0.593
	eGFR (mL/min/1.73 m²)		101.6 ± 10.3		100.6 ± 13.8		1		89.8 ± 19.1		94.9 ± 14.9		0.55		88.5 ± 16.9		83.6 ± 18.9		0.426
	Chronic renal insuficiency (%)		0		14.3		1		0		0		1		6.5		3.2		1
	ASA (I:II:III)		1:1:2		1:2:4		1		1:9:4		1:5:7		0.387		2:11:18		1:8:22		0.552
	Previous vascular events (%)		25		14.3		1		21.4		30.8		0.678		35.5		51.6		0.2
	Previous disease (vascular, respiratory, renal and neurological diseases) (%)		50		85.7		0.491		78.6		69.2		0.678		64.5		87.1		0.038
	Intraoperative characteristics
	Type of surgery (pancreatic:hepatic:gastric)		1:1:2		3:2:2		1		2:2:10		2:5:6		0.314		10:13:8		12:9:10		0.568
	Epidural catheter use (%)		0.5		0.7		0.576		0.5		0.4		0.547		0.6		0.6		1
	Surgical approach (open:laparoscopic)		1:3		5:2		0.242		8:6		6:7		0.568		19:12		22:9		0.421
	Estimated bleeding (low:moderate:severe)		3:1:0		3:3:1		0.727		10:3:1		7:6:0		0.318		22:4:5		18:12:1		0.041
	Surgical complications (%)		50		28.6		0.576		14.3		23.1		0.648		35.5		51.6		0.2
	Hypotension events (n)		3.8 ± 4.1		7.0 ± 5.1		0.327		3.4 ± 3.0		4.1 ± 5.5		0.747		3.7 ± 5.0		6.3 ± 5.0		0.003
	Total hypotension time (minutes)		15.5 ± 17.3		41.2 ± 35.7		0.246		18.0 ± 15.7		23.4 ± 29.1		0.861		16.5 ± 22.5		36.6 ± 29.8		<0.001
	Postoperative characteristics
	Vascular complications (%)		25		28.6		1		7.1		30.8		0.165		0.7		25.8		0.096
	Respiratory complications (%)		50		14.3		0.491		21.4		46.2		0.236		19.4		22.6		0.755
	Neurological complications (%)		25		14.3		1		21.4		23.1		1		19.4		22.6		0.755
	Hospital stay (days)		9.3 ± 5.9		10.1 ± 5.7		0.85		8.9 ± 5.5		12.7 ± 9.1		0.188		15.0 ± 11.5		13.8 ± 11.1		0.535
	Continuous data are presented as mean ± standard deviation and categorical data are presented as percentage. BMI: Body Mass Index; ASA: American Society of Anesthesiologists physical status classification; ACE: Angiotensin-Converting Enzyme; ARB: Angiotensin Receptor Blocker; eGFR: estimated Glomerular Filtration Rate; HPI: Hypotension Prediction Index. *p-values were calculated using Student’s t…

## Sheet: Table S4
	Table S4. Baseline, intraoperative and postoperative characteristics stratified by epidural catheter use (with vs. without epidural catheter).
			Yes (n=55)						No (n=46)
			HPI monitoring (n=27)		Vigileo Flo-Trac monitoring (n=28)		p-value*		HPI monitoring (n=22)		Vigileo Flo-Trac monitoring (n=24)		p-value*
	Baseline characteristics
	Age (years)		65.6 ± 9.0		65.6 ± 10.8		0.96		61.8 ± 16.7		66.6 ± 12.9		0.355
	Sex (male:female)		20:7		20:8		0.826		13:9		14:10		0.958
	BMI (kg/m2)		26.0 ± 3.3		24.9 ± 4.8		0.25		26.2 ± 5.0		26.5 ± 3.6		0.529
	Diabetes (%)		25.9		42.9		0.187		9.1		20.8		0.418
	Hypertension (%)		59.3		50		0.491		40.9		54.2		0.369
	ACE inhibitors or ARBs (%)		51.9		39.3		0.349		22.7		58.3		0.014
	Beta-blockers (%)		14.8		17.9		1		27.3		16.7		0.484
	Hemoglobin (g/dL)		13.0 ± 2.1		13.0 ± 1.5		0.873		13.1 ± 2.0		13.7 ± 1.6		0.311
	Creatinine (mg/dL)		0.8 ± 0.2		0.8 ± 0.2		0.256		0.8 ± 0.2		0.9 ± 0.2		0.441
	eGFR (mL/min/1.73 m²)		88.5 ± 15.4		91.6 ± 18.9		0.439		91.8 ± 19.4		85.1 ± 17.2		0.276
	Chronic renal insuficiency (%)		3.7		0		0.491		4.5		8.3		1
	ASA (I:II:III)		2:10:15		1:10:17		0.913		2:11:9		2:6:16		0.198
	Previous vascular events (%)		25.9		39.3		0.291		36.4		45.8		0.515
	Previous disease (vascular, respiratory, renal and neurological diseases) (%)		74.1		89.3		0.177		59.1		75		0.25
	Intraoperative characteristics
	Type of surgery (pancreatic:hepatic:gastric)		11:6:10		13:5:10		0.887		2:10:10		4:11:9		0.781
	General anaesthesia type (desflurane:sevoflurane:propofol)		18:2:7		18:5:5		0.564		13:2:7		13:2:8		1
	Surgical approach (open:laparoscopic)		20:7		20:8		0.826		8:14		14:10		0.136
	Estimated bleeding (low:moderate:severe)		16:7:4		13:15:0		0.026		19:1:2		16:6:2		0.197
	Surgical complications (%)		44.4		46.4		0.883		13.6		37.5		0.066
	Hypotension events (n)		4.5 ± 5.3		7.0 ± 4.6		0.015		2.5 ± 2.4		4.3 ± 5.4		0.38
	Total hypotension time (minutes)		21.2 ± 22.6		42.0 ± 27.2		0.005		11.6 ± 15.4		23.5 ± 30.6		0.238
	Postoperative characteristics
	Vascular complications (%)		3.7		14.3		0.352		18.2		41.7		0.084
	Respiratory complications (%)		33.3		32.1		0.925		9.1		25		0.247
	Neurological complications (%)		14.8		14.3		1		27.3		29.2		0.887
	Hospital stay (days)		16.4 ± 11.7		15.0 ± 10.8		0.572		8.3 ± 5.0		11.2 ± 8.8		0.32
	Continuous data are presented as mean ± standard deviation and categorical data are presented as percentage. BMI: Body Mass Index; ASA: American Society of Anesthesiologists physical status classification; ACE: Angiotensin-Converting Enzyme; ARB: Angiotensin Receptor Blocker; eGFR: estimated Glomerular Filtration Rate; HPI: Hypotension Prediction Index. *p-values were calculated using Student’s t…

## Sheet: Table S5
	Table S5. Factors associated with intraoperative hypotension: multivariable linear regression models (n = 101).
		Total hypotension time (min)					Number of hypotensive events
		Adjusted R2 =0.868					Adjusted R2 = 0.071
		β	95% CI		p-value		β	Exp(beta)	95% CI		p-value
	Monitoring strategy = Vigileo/FloTraca	0.452	0.01196	0.8918	0.04731		0.5696	1.76756	0.1218	1.0349	0.0172
	Age (years)	0.021	<0.01	0.0395	0.04256		0.01	1.01005	-0.0105	0.0314	0.3467
	Sex = Femaleb	-0.866	-1.31638	-0.41322	<0.001		0.268	1.30735	-0.21537	0.76955	0.2836
	BMI (kg/m²)	-0.02	-0.07355	0.0341	0.4614		0.0208	1.02102	-0.0368	0.081	0.4835
	Vascular history = Yesc	-0.119	-0.6073	0.3671	0.633		-0.1017	0.903301	-0.63009	0.42312	0.7057
	ACE inhibitors/ARBs = Yesd	-0.012	-0.5176	0.4698	0.962183		0.31433	1.36934	-0.20246	0.84731	0.2464
	Beta-blockers = Yesd	0.085	-0.4515	0.63857	0.760925		0.123	1.13088	-0.47889	0.71277	0.6834
	BMI: Body Mass Index; ACE: angiotensin-converting enzyme; ARB: angiotensin receptor blocker; ASA: American Society of Anesthesiologists. 95% confidence intervals were estimated using bias-corrected and accelerated (BCa) bootstrap resampling (10,000 iterations). Bold text indicates p-value <0.05.
	aReference categorry = HPI
	bReference category = Male
	cReference category = No
	dReference category =No

## Sheet: Table S6A
	Table S6A. Factors associated with postoperative complications: multivariable logistic regression models (n = 101).
			Postoperative complications
			Vascular complications					Respiratory complications					Neurological complications
			AUC = 0.860					AUC = 0.870					AUC = 0.840
			OR	95% CI		p-value		OR	95% CI		p-value		OR	95% CI		p-value
	Monitoring strategy = Vigileo/FloTraca		7.41588	1.66	45.3	0.01545		1.91556	0.43	9.66	0.977712		0.869297	0.12431	4.87358	0.9142
	Total hypotension time (min)		0.873259	0.64	1.15	0.35077		1.00322	0.687518	1.4207	0.402457		0.987509	0.714678	1.34382	0.8348
	Age (years)		-	-	-	-		-	-	-	-		1.05423	0.990816	1.13604	0.1052
	Sex = Femaleb		0.363294	0.01	1.9	0.25288		-	-	-	-		-	-	-	-
	Estimated bleedingc
	Moderate		-	-	-	-		3.48503	0.68	20.49	0.143415		3.12717	0.345948	21.2468	0.1163
	Severe		-	-	-	-		22.9439	1.97	340	0.014521		12.2228	1.62	129	0.0206
	Duration of surgical intervention (min)		1.01064	0.9985	1.02067	0.00183		1.011	1.00177	1.01826	0.000657		-	-	-	-
	Surgical approach = laparoscopicd		0.35827	0.0290495	4.36208	0.17316		2.86644	0.61	14.99	0.186273		-	-	-	-
	Use of epidural catheter = Yese		0.0480149	0.00344252	0.664844	0.00167		1.80677	0.43	8.04	0.421661		-	-	-	-
	Invasive arterial monitoring (Flo-Trac) x type 2 surgery		-	-	-	-		-	-	-	-		0.250474	0.0246008	1.80646	0.0505
	Chronic pulmonary disease = Yese		-	-	-	-		0.146276	0.0175158	0.82	0.048524		-	-	-	-
	Other neurological pathology = Yese		-	-	-	-		-	-	-	-		3.10505	0.266119	23.6555	0.1358
	Type of general anaesthesiaf
	Sevofluorane		1.28025	0.11	11.07	0.82708		-	-	-	-		-	-	-	-
	Propofol		0.28387	0.04	1.45	0.15745		-	-	-	-		-	-	-	-
	OR: odds ratio; BMI: Body Mass Index; ASA: American Society of Anesthesiologists; AUC: Area Under the Curve. Dashes (-) indicate variables not retained in the corresponding multivariable model. 95% confidence intervals were estimated using bias-corrected and accelerated (BCa) bootstrap resampling (10,000 iterations). Bold text indicates p-value <0.05.
	aReference categorry = HPI
	bReference category = Male
	cReference category = light
	dReference category = open surgical approach
	eReference category = No
	fReference category = Desfluorane

## Sheet: Table S6B
	Table S6B. Factors associated with postoperative organ injury biomarker and recovery outcomes: multivariable linear regression models (n = 101).
		Cardiac injury					Renal function										Postoperative recovery
		Troponins (ng/mL)					Creatinine					Glomerular filtration rate					Hospital stay (days)
		Adjusted R2 = 0.254					Adjusted R2 = 0.203					Adjusted R2 = 0.354					Adjusted R2 = 0.367
		β	95% CI		p-value		β	95% CI		p-value		β	95% CI		p-value		β	95% CI		p-value
	Monitoring strategy = Vigileo/FloTraca	-1.48129	-2.54319	-0.547291	0.00409		0.095482	-0.0562726	0.247841	0.5639		-4.9761	-14.1033	4.26566	0.2929		0.140712	-0.131827	0.414006	0.2921
	Total hypotension time (min)	-0.012337	-0.123784	0.0944781	0.82284		-0.008094	-0.035553	0.0191884	0.124		0.6007	-1.02804	2.24163	0.4752		-0.0361276	-0.0806445	0.010343	0.1339
	Age (years)	0.017208	-0.00771955	0.038356	0.13645		0.005408	-0.00142567	0.0118712	0.1162		-1.0297	-1.41966	-0.609631	3.57e-06		-	-	-	-
	Sex = Femaleb	-	-	-	-		-0.161768	-0.322093	-0.000405167	0.052		-	-	-	-		0.265523	-0.0182561	0.536611	0.057
	BMI (kg/m2)	-	-	-	-		0.026644	0.00863851	0.0446444	0.0049		-1.3216	-2.52079	-0.189504	0.0298		-	-	-	-
	Estimated bleedingc
	Moderate	-	-	-	-		0.066752	-0.106046	0.242816	0.457		-1.9404	-12.3162	7.93403	0.7088		0.218718	-0.035264	0.490495	0.1423
	Severe	-	-	-	-		0.293879	-0.0190482	0.633821	0.0833		-14.5778	-34.2477	2.66112	0.1277		0.158914	-0.564144	0.770867	0.5533
	Duration of surgical intervention (min)	0.001885	-0.000129265	0.00411034	0.08207		-	-	-	-		0.003266	0	0.01	0.008401		0.0028601	0.00195734	0.00378245	7.22e-07
	Vascular history = Yesd	0.941049	0.372252	1.57276	0.00275		-	-	-	-		0.988716	0.44	2.04	0.003079		-	-	-	-
	Type of surgerye
	Liver surgery	-1.02039	-2.06565	-0.063933	0.04626		-	-	-	-		0.9374	-10.312	11.9699	0.8701		-0.2554	-0.58903	0.083486	0.1105
	Esophageal/gastrointestinal/other surgery	-1.46383	-2.5074	-0.582595	0.0032		-	-	-	-		3.302	-7.44285	14.4107	0.5575		0.0126131	-0.295396	0.303681	0.9364
	ASA scalef
	II	-	-	-	-		0.054413	-0.250337	0.339618	0.7201		-3.498	-20.5822	15.8649	0.7075		0.36173	-0.0451234	0.812232	0.1465
	III	-	-	-	-		0.057089	-0.256449	0.355081	0.7171		-3.0893	-21.0525	17.1144	0.7511		0.295001	-0.0856503	0.716269	0.226
	Surgical approach = laparoscopicg	-	-	-	-		0.075665	-0.0880678	0.237311	0.3651		-	-	-	-		-0.182	-0.509	0.141	0.251
	Use of epidural catheter = Yesd	-	-	-	-		-	-	-	-		-	-	-	-		0.196	-0.167	0.523	0.216
	Invasive arterial monitoring (Flo-Trac) x type 2 surgery	1.29275	-0.00688227	2.71935	0.06361		-	-	-	-		1.32	-0.21	4.38	0.082387		-	-	-	-
	Invasive arterial monitoring (Flo-Trac) x type 3 surgery	1.51583	0.249121	2.86451	0.02545		-	-	-	-		2.25	0.77	5.58	0.002843		-	-	-	-
	Type of general anaesthesiah
	Sevofluorane	-0.452731	-1.18434	0.649163	0.31505		-	-	-	-		1.5684	-14.9501	16.1333	0.8429		-0.449322	-0.743417	-0.164306	0.0383
	Propofol	-0.486131	-1.08513	0.186113	0.13827		-	-	-	-		1.7417	-8.94833	11.9312	0.7455		-0.39422	-0.668738	-0.136904	0.0105
	BMI: Body Mass Index; ASA: American Society of Anesthesiologist; AUC: Area Under the Curve. Dashes (-) indicate variables not retained in the corresponding multivariable model. 95% confidence intervals were estimated using bias-corrected and accelerated (BCa) bootstrap resampling (10,000 iterations). Bold text indicates p-value <0.05.
	aReference categorry = HPI
	bReference category = Male
	cReference category = light
	dReference category = No
	eReference category = Type 1 surgery (pancreatic)
	fReference category = I
	gReference category = open surgical approach
	h Reference category = Desfluorane
